# Supplementary material for: Salivary DNA Methylation as an Epigenetic Biomarker for Head and Neck Cancer. Part I: A Diagnostic Accuracy Meta-Analysis
Source: J Pers Med. 2021 Jun 17;11(6):568. doi: 10.3390/jpm11060568 (PMC8233749; doi:10.3390/jpm11060568)
Supplement: Supplementary file 1 [file jpm-11-00568-s001.zip]

Archive with 1 entries (1 files):
- jpm-1227608-supplementary.pdf
